# Supplementary material for: A novel epithelial–mesenchymal transition gene signature for the immune status and prognosis of hepatocellular carcinoma
Source: Hepatol Int. 2022 Jun 14;16(4):906–17. doi: 10.1007/s12072-022-10354-3 (PMC9349121; doi:10.1007/s12072-022-10354-3)
Supplement: Supplementary file 1 — Supplementary file1 (XLSX 17 KB) [file 12072_2022_10354_MOESM1_ESM.xlsx]

## Sheet: Sheet1
The 200 EMT-related genes
Gene Symble	Gene Description
ABI3BP	ABI family, member 3 (NESH) binding protein
ACTA2	actin, alpha 2, smooth muscle, aorta
ADAM12	ADAM metallopeptidase domain 12
ANPEP	alanyl (membrane) aminopeptidase
APLP1	amyloid beta (A4) precursor-like protein 1
AREG	amphiregulin
BASP1	brain abundant, membrane attached signal protein 1
BDNF	brain-derived neurotrophic factor
BGN	biglycan
BMP1	bone morphogenetic protein 1
CADM1	cell adhesion molecule 1
CALD1	caldesmon 1
CALU	calumenin
CAP2	CAP, adenylate cyclase-associated protein, 2 (yeast)
CAPG	capping protein (actin filament), gelsolin-like
CCN1	cellular communication network factor 1
CCN2	cellular communication network factor 2
CD44	CD44 molecule
CD59	CD59 molecule
CDH11	cadherin 11, type 2, OB-cadherin (osteoblast)
CDH2	cadherin 2, type 1, N-cadherin (neuronal)
CDH6	cadherin 6, type 2, K-cadherin (fetal kidney)
COL11A1	collagen, type XI, alpha 1
COL12A1	collagen, type XII, alpha 1
COL16A1	collagen, type XVI, alpha 1
COL1A1	collagen, type I, alpha 1
COL1A2	collagen, type I, alpha 2
COL3A1	collagen, type III, alpha 1
COL4A1	collagen, type IV, alpha 1
COL4A2	collagen, type IV, alpha 2
COL5A1	collagen, type V, alpha 1
COL5A2	collagen, type V, alpha 2
COL5A3	collagen, type V, alpha 3
COL6A2	collagen, type VI, alpha 2
COL6A3	collagen, type VI, alpha 3
COL7A1	collagen, type VII, alpha 1
COL8A2	collagen, type VIII, alpha 2
COLGALT1	collagen beta(1-O)galactosyltransferase 1
COMP	cartilage oligomeric matrix protein
COPA	coatomer protein complex, subunit alpha
CRLF1	cytokine receptor-like factor 1
CTHRC1	collagen triple helix repeat containing 1
CXCL1	chemokine (C-X-C motif) ligand 1 (melanoma growth stimulating activity, alpha)
CXCL12	chemokine (C-X-C motif) ligand 12
CXCL6	chemokine (C-X-C motif) ligand 6
CXCL8	chemokine (C-X-C motif) ligand 8
DAB2	Dab, mitogen-responsive phosphoprotein, homolog 2 (Drosophila)
DCN	decorin
DKK1	dickkopf WNT signaling pathway inhibitor 1
DPYSL3	dihydropyrimidinase-like 3
DST	dystonin
ECM1	extracellular matrix protein 1
ECM2	extracellular matrix protein 2
EDIL3	EGF-like repeats and discoidin I-like domains 3
EFEMP2	EGF containing fibulin-like extracellular matrix protein 2
ELN	elastin
EMP3	epithelial membrane protein 3
ENO2	enolase 2 (gamma, neuronal)
FAP	fibroblast activation protein, alpha
FAS	Fas cell surface death receptor
FBLN1	fibulin 1
FBLN2	fibulin 2
FBLN5	fibulin 5
FBN1	fibrillin 1
FBN2	fibrillin 2
FERMT2	fermitin family member 2
FGF2	fibroblast growth factor 2 (basic)
FLNA	filamin A, alpha
FMOD	fibromodulin
FN1	fibronectin 1
FOXC2	forkhead box C2
FSTL1	follistatin-like 1
FSTL3	follistatin-like 3
FUCA1	fucosidase, alpha-L- 1, tissue
FZD8	frizzled class receptor 8
GADD45A	growth arrest and DNA-damage-inducible, alpha
GADD45B	growth arrest and DNA-damage-inducible, beta
GAS1	growth arrest-specific 1
GEM	GTP binding protein overexpressed in skeletal muscle
GJA1	gap junction protein, alpha 1, 43kDa
GLIPR1	GLI pathogenesis-related 1
GPC1	glypican 1
GPX7	glutathione peroxidase 7
GREM1	gremlin 1, DAN family BMP antagonist
HTRA1	HtrA serine peptidase 1
ID2	inhibitor of DNA binding 2, dominant negative helix-loop-helix protein
IGFBP2	insulin-like growth factor binding protein 2, 36kDa
IGFBP3	insulin-like growth factor binding protein 3
IGFBP4	insulin-like growth factor binding protein 4
IL15	interleukin 15
IL32	interleukin 32
IL6	interleukin 6
INHBA	inhibin subunit beta A
ITGA2	integrin subunit alpha 2
ITGA5	integrin subunit alpha 5
ITGAV	integrin, alpha V
ITGB1	integrin subunit beta 1
ITGB3	integrin subunit beta 3
ITGB5	integrin subunit beta 5
JUN	jun proto-oncogene
LAMA1	laminin, alpha 1
LAMA2	laminin, alpha 2
LAMA3	laminin, alpha 3
LAMC1	laminin, gamma 1 (formerly LAMB2)
LAMC2	laminin, gamma 2
LGALS1	lectin, galactoside-binding, soluble, 1
LOX	lysyl oxidase
LOXL1	lysyl oxidase-like 1
LOXL2	lysyl oxidase-like 2
LRP1	low density lipoprotein receptor-related protein 1
LRRC15	leucine rich repeat containing 15
LUM	lumican
MAGEE1	melanoma antigen family E1
MATN2	matrilin 2
MATN3	matrilin 3
MCM7	minichromosome maintenance complex component 7
MEST	mesoderm specific transcript
MFAP5	microfibrillar associated protein 5
MGP	matrix Gla protein
MMP1	matrix metallopeptidase 1
MMP14	matrix metallopeptidase 14
MMP2	matrix metallopeptidase 2
MMP3	matrix metallopeptidase 3
MSX1	msh homeobox 1
MXRA5	matrix-remodelling associated 5
MYL9	MYC proto-oncogene, bHLH transcription factor 9
MYLK	myosin light chain kinase
NID2	nidogen 2 (osteonidogen)
NNMT	NID2
NOTCH2	notch 2
NT5E	5'-nucleotidase, ecto (CD73)
NTM	neurotrimin
OXTR	oxytocin receptor
P3H1	prolyl 3-hydroxylase 1
PCOLCE	procollagen C-endopeptidase enhancer
PCOLCE2	procollagen C-endopeptidase enhancer 2
PDGFRB	platelet-derived growth factor receptor, beta polypeptide
PDLIM4	PDZ and LIM domain 4
PFN2	profilin 2
PLAUR	plasminogen activator, urokinase receptor
PLOD1	procollagen-lysine, 2-oxoglutarate 5-dioxygenase 1
PLOD2	procollagen-lysine, 2-oxoglutarate 5-dioxygenase 2
PLOD3	procollagen-lysine, 2-oxoglutarate 5-dioxygenase 3
PMEPA1	prostate transmembrane protein, androgen induced 1
PMP22	peripheral myelin protein 22
POSTN	periostin, osteoblast specific factor
PPIB	peptidylprolyl isomerase B (cyclophilin B)
PRRX1	paired related homeobox 1
PRSS2	protease, serine, 2 (trypsin 2)
PTHLH	parathyroid hormone-like hormone
PTX3	pentraxin 3, long
PVR	PVR cell adhesion molecule
QSOX1	quiescin Q6 sulfhydryl oxidase 1
RGS4	regulator of G protein signaling 4
RHOB	ras homolog family member B
SAT1	spermidine/spermine N1-acetyltransferase 1
SCG2	secretogranin II
SDC1	syndecan 1
SDC4	syndecan 4
SERPINE1	serpin family E member 1
SERPINE2	serpin family E member 2
SERPINH1	serpin family F member 1
SFRP1	secreted frizzled-related protein 1
SFRP4	secreted frizzled-related protein 4
SGCB	sarcoglycan, beta (43kDa dystrophin-associated glycoprotein)
SGCD	sarcoglycan, delta (35kDa dystrophin-associated glycoprotein)
SGCG	sarcoglycan, gamma (35kDa dystrophin-associated glycoprotein)
SLC6A8	solute carrier family 6 member 8
SLIT2	slit guidance ligand 2
SLIT3	slit guidance ligand 3
SNAI2	snail family zinc finger 2
SNTB1	syntrophin, beta 1 (dystrophin-associated protein A1, 59kDa, basic component 1)
SPARC	secreted protein, acidic, cysteine-rich (osteonectin)
SPOCK1	sparc/osteonectin, cwcv and kazal-like domains proteoglycan (testican) 1
SPP1	secreted phosphoprotein 1
TAGLN	transgelin
TFPI2	tissue factor pathway inhibitor 2
TGFB1	transforming growth factor, beta 1
TGFBI	transforming growth factor, beta-induced, 68kDa
TGFBR3	transforming growth factor, beta receptor III
TGM2	transglutaminase 2
THBS1	thrombospondin 1
THBS2	thrombospondin 2
THY1	Thy-1 cell surface antigen
TIMP1	TIMP metallopeptidase inhibitor 1
TIMP3	TIMP metallopeptidase inhibitor 3
TNC	tenascin C
TNFAIP3	TNF alpha induced protein 3
TNFRSF11B	TNF receptor superfamily member 11B
TNFRSF12A	TNF receptor superfamily member 12A
TPM1	tropomyosin 1 (alpha)
TPM2	tropomyosin 2 (beta)
TPM4	tropomyosin 4
VCAM1	vascular cell adhesion molecule 1
VCAN	versican
VEGFA	vascular endothelial growth factor A
VEGFC	vascular endothelial growth factor C
VIM	vimentin
WIPF1	WAS/WASL interacting protein family, member 1
WNT5A	wingless-type MMTV integration site family, member 5A
