# Supplementary material for: A novel epithelial–mesenchymal transition gene signature for the immune status and prognosis of hepatocellular carcinoma
Source: Hepatol Int. 2022 Jun 14;16(4):906–17. doi: 10.1007/s12072-022-10354-3 (PMC9349121; doi:10.1007/s12072-022-10354-3)
Supplement: Supplementary file 2 — Supplementary file2 (XLSX 9 KB) [file 12072_2022_10354_MOESM2_ESM.xlsx]

## Sheet: drugCor
The Primer Sequences of EMT-related Prognostic Genes.
Gene	Forward Primer	Reverse Primer
BNDF	5ʹ-TAGCCTGACAAGGCGAAGGT-3ʹ	5ʹ-CCCACCACTTGGTGTGACTT-3ʹ
COPA	5ʹ-GCTGCTGACATTGACATTGACACTG‑3'	5ʹ-GCCTCCACAAACCCATCTTCATCC‑3'
GADD45B	5′-GTCGGCCAAGTTGATGAAT-3′	5′-CACGATGTTGATGTCGTTGT-3′
GPX7	5′-TCACAGACCACTAC CGA-3′	5′-CGGGGACACTACTCATTC-3′
ITGB5	5ʹ-GGA AGTTCGGAAACAGAGGGT‑3'	5ʹ-CTTTCGCCAGCCAAT CTTCTC‑3'
LOX	5ʹ-CTTACCCAGCCGACCAAGATATTCC‑3'	5ʹ-TGTTGGCATCAAGCAGGTCATAGTG‑3'
MATN3	5ʹ-GCCACTGAGGAAGCACGAAGAC‑3'	5ʹ-GAGCTGACCTTGTCCTGGAATGC‑3'
MCM7	5’-CCTACCAGCCGATCCAGTCT-3’	5’-CCTCCTGAGCGGTTGGTTT-3’
MMP1	5ʹ-CTGGGAGCAAACACATCTGACCTAC‑3'	5ʹ-TGGAAGGCTTTCTCAATGGCATGG‑3'
SPP1	5'‑CTAAACCCTGAC CCATCT‑3'	5'‑CAATGCCTTCTTTCATCT‑3'
